# Supplementary material for: Heat-induced and spontaneous expression of Hsp70.1Luciferase transgene copies localized on Xp22 in female bovine cells
Source: BMC Res Notes. 2010 Jan 22;3:17. doi: 10.1186/1756-0500-3-17 (PMC2832894; doi:10.1186/1756-0500-3-17)
Supplement: Additional file 2 — Additional data [file 1756-0500-3-17-S2.XLS]

## Sheet: Feuil1
Cell 45°C	Signal intensity 45°C	STDEV from ImageJ		Cell 39°C	Signal intensity 39°C	STDEV from ImageJ
1	80.6953	8.18		1	70.28	3.92
2	114.572	10.08		2	62.15	1.62
3	72.9874	4.97		3	66.6739	2.5
4	101.557	12.13		4	66.7919	2.83
5	109.831	10.69		5	64.0148	1.86
6	92.1949	6.19		6	65.9411	2.04
7	77.7781	7.2		7	63.5128	1.95
8	71.7298	7.85
9	54.14	3.18		mean	65.6235	2.68826
10	80.4431	7.45
11	85.6595	8.93
12	78.7143	7.26
13	152.925	17.2
14	75.532	6.67
15	106.589	8.71
16	86.1924	11.75
17	62.6719	5.44
18	117.837	10.53
19	76.5128	12.96
20	103.21	15.82
21	82.2264	6.65
22	108.128	9.24
23	131.086	10.56
24	72.9514	8.66
25	72.2629	6.08
26	95.2837	9.32
27	57.4641	4.21
28	80.0252	6.55
29	88.0493
